# Supplementary material for: The Effect of Traumatic Brain Injury on Sleep Architecture and Circadian Rhythms in Mice—A Comparison of High-Frequency Head Impact and Controlled Cortical Injury
Source: Biology (Basel). 2022 Jul 8;11(7):1031. doi: 10.3390/biology11071031 (PMC9312487; doi:10.3390/biology11071031)
Supplement: Supplementary file 1 [file biology-11-01031-s001.zip]

Archive with 1 entries (1 files):
- biology-1726327-supplementary.pdf
